# Supplementary material for: Settlement-Size Scaling among Prehistoric Hunter-Gatherer Settlement Systems in the New World
Source: PLoS One. 2015 Nov 4;10(11):e0140127. doi: 10.1371/journal.pone.0140127 (PMC4633060; doi:10.1371/journal.pone.0140127)
Supplement: S1 Specimens — (CSV) [file pone.0140127.s001.csv]

ID	Site_ID	Series	Type	Coarse
20	Huenque 97236	3	A	Middle Archaic
21	Huenque 97283	3	A	Middle Archaic
22	Huenque 97062	3	B	Middle Archaic
23	Huenque 97256	3	B	Middle Archaic
24	Huenque 97236	3	B	Middle Archaic
25	Huenque 97285	3	E	Middle Archaic
30	Huenque 97194	3	F	Late Archaic
31	Huenque 97255	3	F	Late Archaic
32	Huenque 97059	3	F	Late Archaic
33	Huenque 97046	3	F	Late Archaic
34	Huenque 97079	3	F	Late Archaic
35	Huenque 97046	3	F	Late Archaic
36	Huenque 97281	4	D	Late Archaic
37	Huenque 97106	4	D	Late Archaic
38	Huenque 97203	4	D	Late Archaic
39	Huenque 97295	4	D	Late Archaic
40	Huenque 97136	4	D	Late Archaic
41	Huenque 97151	4	D	Late Archaic
42	Huenque 97111	4	D	Late Archaic
43	Huenque 97008	4	D	Late Archaic
44	Huenque 97055	4	D	Late Archaic
45	Huenque 97008	4	D	Late Archaic
46	Huenque 97256	4	D	Late Archaic
47	Huenque 97222	4	D	Late Archaic
48	Huenque 97266	4	D	Late Archaic
56	Huenque 97179	4	A	Early Archaic
61	Huenque 97285	1	A	Early Archaic
62	Huenque 97044	1	A	Early Archaic
63	Huenque 97085	1	A	Early Archaic
64	Huenque 97298	1	B	Early Archaic
65	Huenque 97256	1	B	Early Archaic
66	Huenque 97256	1	B	Early Archaic
67	Huenque 97233	1	B	Early Archaic
68	Huenque 97300	1	B	Early Archaic
69	Huenque 97288	1	B	Early Archaic
70	Huenque 97136	1	B	Early Archaic
71	Huenque 97300	1	B	Early Archaic
72	Huenque 97300	1	B	Early Archaic
73	Huenque 97285	2	B	Middle Archaic
74	Huenque 97149	2	A	Middle Archaic
75	Huenque 97266	2	A	Middle Archaic
76	Huenque 97062	2	C	Middle Archaic
77	Huenque 97296	2	C	Middle Archaic
78	Huenque 97062	2	C	Middle Archaic
79	Huenque 97288	2	C	Middle Archaic
90	Huenque 97235	1	B	Early Archaic
119	Ilave 95376	4	D	Late Archaic
120	Ilave 95378	3	F	Late Archaic
123	Ilave 95371	2	B	Middle Archaic
124	Ilave 95373	2	A	Middle Archaic
125	Ilave 95319	4	D	Late Archaic
126	Ilave 95319	3	F	Late Archaic
128	Ilave 95319	4	D	Late Archaic
129	Ilave 95319	4	G	Late Archaic
130	Ilave 95319	4	D	Late Archaic
131	Ilave 95319	3	F	Late Archaic
135	Ilave 95319	4	D	Late Archaic
136	Ilave 95319	3	F	Late Archaic
137	Ilave 95319	4	D	Late Archaic
139	Ilave 95319	4	D	Late Archaic
141	Ilave 95461	4	D	Late Archaic
146	Ilave 95408	2	B	Middle Archaic
147	Ilave 95459	3	F	Late Archaic
149	Ilave 95355	1	A	Early Archaic
150	Ilave 95355	1	B	Early Archaic
151	Ilave 95355	1	B	Early Archaic
152	Ilave 95413	4	D	Late Archaic
153	Ilave 95426	3	F	Late Archaic
155	Ilave 95354	4	D	Late Archaic
158	Ilave 95352	4	D	Late Archaic
161	Ilave 95364	4	D	Late Archaic
164	Ilave 95364	1	B	Early Archaic
165	Ilave 95369	1	A	Early Archaic
166	Ilave 95380	3	F	Late Archaic
168	Ilave 95380	3	F	Late Archaic
171	Ilave 95367	2	A	Middle Archaic
174	Ilave 95370	3	E	Middle Archaic
175	Ilave 95370	1	B	Early Archaic
176	Ilave 95363	4	D	Late Archaic
177	Ilave 95363	4	D	Late Archaic
178	Ilave 95363	4	D	Late Archaic
179	Ilave 95349	4	D	Late Archaic
180	Ilave 95349	2	C	Middle Archaic
181	Ilave 95314	2	0	Middle Archaic
184	Ilave 95314	2	B	Middle Archaic
191	Ilave 95351	2	0	Middle Archaic
192	Ilave 95351	3	F	Late Archaic
206	Ilave 95302	4	D	Late Archaic
210	Ilave 95302	4	D	Late Archaic
213	Ilave 95302	3	F	Late Archaic
217	Ilave 95302	4	D	Late Archaic
219	Ilave 95302	3	F	Late Archaic
222	Ilave 95302	4	D	Late Archaic
223	Ilave 95316	4	D	Late Archaic
224	Ilave 95316	2	C	Middle Archaic
227	Ilave 95316	4	B	Early Archaic
229	Ilave 95316	2	A	Middle Archaic
234	Ilave 95324	4	D	Late Archaic
235	Ilave 95279	4	D	Late Archaic
236	Ilave 95279	4	D	Late Archaic
237	Ilave 95279	4	D	Late Archaic
241	Ilave 95269	1	B	Early Archaic
244	Ilave 95269	1	B	Early Archaic
251	Ilave 95269	3	F	Late Archaic
252	Ilave 95269	3	F	Late Archaic
261	Ilave 95259	4	D	Late Archaic
263	Ilave 95259	4	D	Late Archaic
265	Ilave 95259	3	F	Late Archaic
266	Ilave 95259	3	B	Middle Archaic
269	Ilave 95259	3	F	Late Archaic
270	Ilave 95259	3	B	Middle Archaic
276	Ilave 95259	4	D	Late Archaic
278	Ilave 95259	3	F	Late Archaic
279	Ilave 95259	4	D	Late Archaic
280	Ilave 95259	3	F	Late Archaic
283	Ilave 95259	3	F	Late Archaic
284	Ilave 95259	3	B	Middle Archaic
285	Ilave 95259	4	D	Late Archaic
286	Ilave 95259	4	D	Late Archaic
287	Ilave 95259	3	F	Late Archaic
288	Ilave 95259	3	B	Middle Archaic
291	Ilave 95259	4	D	Late Archaic
297	Ilave 95259	3	F	Late Archaic
301	Ilave 95259	4	D	Late Archaic
302	Ilave 95259	3	B	Middle Archaic
303	Ilave 95259	3	B	Middle Archaic
306	Ilave 95259	4	D	Late Archaic
309	Ilave 95259	3	B	Middle Archaic
310	Ilave 95259	3	F	Late Archaic
311	Ilave 95259	3	F	Late Archaic
312	Ilave 95259	3	F	Late Archaic
313	Ilave 95259	4	D	Late Archaic
314	Ilave 95259	4	D	Late Archaic
315	Ilave 95259	4	D	Late Archaic
317	Ilave 95259	3	F	Late Archaic
324	Ilave 95273	2	B	Middle Archaic
326	Ilave 95315	4	D	Late Archaic
329	Ilave 95094	4	D	Late Archaic
330	Ilave 95094	3	F	Late Archaic
331	Ilave 95094	4	D	Late Archaic
335	Ilave 95094	3	F	Late Archaic
337	Ilave 95094	3	F	Late Archaic
338	Ilave 95278	3	F	Late Archaic
339	Ilave 95278	4	D	Late Archaic
341	Ilave 95278	4	D	Late Archaic
342	Ilave 95278	1	B	Early Archaic
343	Ilave 95281	4	D	Late Archaic
344	Ilave 95337	4	D	Late Archaic
346	Ilave 95337	4	D	Late Archaic
347	Ilave 95337	4	D	Late Archaic
348	Ilave 95337	4	D	Late Archaic
351	Ilave 95337	4	D	Late Archaic
358	Ilave 95254	4	D	Late Archaic
359	Ilave 95254	4	D	Late Archaic
360	Ilave 95254	4	D	Late Archaic
361	Ilave 95254	4	D	Late Archaic
362	Ilave 95254	4	D	Late Archaic
363	Ilave 95254	3	B	Middle Archaic
364	Ilave 95254	4	D	Late Archaic
365	Ilave 95254	4	D	Late Archaic
366	Ilave 95254	2	C	Middle Archaic
370	Ilave 95277	2	0	Middle Archaic
373	Ilave 95253	3	F	Late Archaic
376	Ilave 95253	4	D	Late Archaic
378	Ilave 95253	4	D	Late Archaic
382	Ilave 95253	2	B	Middle Archaic
384	Ilave 95074	4	D	Late Archaic
386	Ilave 95074	4	D	Late Archaic
387	Ilave 95074	3	B	Middle Archaic
388	Ilave 95074	3	B	Middle Archaic
392	Ilave 95253	1	B	Early Archaic
395	Ilave 95253	4	D	Late Archaic
397	Ilave 95253	1	B	Early Archaic
402	Ilave 95268	4	D	Late Archaic
404	Ilave 95268	4	D	Late Archaic
405	Ilave 95268	4	D	Late Archaic
406	Ilave 95268	4	D	Late Archaic
408	Ilave 95268	4	D	Late Archaic
409	Ilave 95268	3	F	Late Archaic
410	Ilave 95268	4	D	Late Archaic
412	Ilave 95268	4	D	Late Archaic
413	Ilave 95268	4	D	Late Archaic
414	Ilave 95268	4	D	Late Archaic
416	Ilave 95268	3	F	Late Archaic
421	Ilave 95274	1	B	Early Archaic
424	Ilave 95271	3	F	Late Archaic
425	Ilave 95271	2	A	Middle Archaic
434	Ilave 95271	3	B	Middle Archaic
436	Ilave 95269	3	B	Middle Archaic
439	Ilave 95280	4	D	Late Archaic
440	Ilave 95280	4	D	Late Archaic
441	Ilave 95280	4	D	Late Archaic
442	Ilave 95283	4	D	Late Archaic
448	Ilave 95265	4	D	Late Archaic
460	Ilave 95222	4	D	Late Archaic
462	Ilave 95222	1	A	Early Archaic
464	Ilave 95241	3	F	Late Archaic
468	Ilave 95241	3	F	Late Archaic
469	Ilave 95241	3	F	Late Archaic
471	Ilave 95241	4	D	Late Archaic
479	Ilave 95241	2	A	Middle Archaic
482	Ilave 95241	4	D	Late Archaic
483	Ilave 95058	2	0	Middle Archaic
488	Ilave 95228	4	D	Late Archaic
489	Ilave 95211	4	D	Late Archaic
491	Ilave 95191	4	D	Late Archaic
495	Ilave 95191	4	D	Late Archaic
502	Ilave 95154	3	B	Middle Archaic
507	Ilave 95241	3	F	Late Archaic
508	Ilave 95241	3	F	Late Archaic
510	Ilave 95241	4	D	Late Archaic
511	Ilave 95241	4	D	Late Archaic
512	Ilave 95241	4	D	Late Archaic
513	Ilave 95241	4	D	Late Archaic
514	Ilave 95241	3	F	Late Archaic
518	Ilave 95161	3	F	Late Archaic
519	Ilave 95042	4	D	Late Archaic
526	Ilave 95164	3	F	Late Archaic
534	Ilave 95164	3	F	Late Archaic
537	Ilave 95164	4	D	Late Archaic
539	Ilave 95164	4	D	Late Archaic
541	Ilave 95164	4	D	Late Archaic
548	Ilave 95164	4	D	Late Archaic
552	Ilave 95192	4	D	Late Archaic
554	Ilave 95192	4	D	Late Archaic
559	Ilave 95337	2	C	Middle Archaic
564	Ilave 95337	4	D	Late Archaic
575	Ilave 95376	3	E	Middle Archaic
624	Ilave 95302	4	D	Late Archaic
625	Ilave 95302	1	0	Early Archaic
631	Ilave 95302	3	E	Middle Archaic
636	Ilave 95302	4	D	Late Archaic
646	Ilave 95302	3	F	Late Archaic
653	Ilave 95302	4	D	Late Archaic
654	Ilave 95302	3	F	Late Archaic
663	Ilave 95319	4	D	Late Archaic
666	Ilave 95319	4	D	Late Archaic
667	Ilave 95319	4	D	Late Archaic
677	Ilave 95296	4	D	Late Archaic
736	Ilave 95300	3	E	Middle Archaic
738	Ilave 95300	4	G	Late Archaic
742	Ilave 95191	4	D	Late Archaic
747	Ilave 95191	4	D	Late Archaic
748	Ilave 95191	3	F	Late Archaic
749	Ilave 95191	4	D	Late Archaic
750	Ilave 95216	4	D	Late Archaic
751	Ilave 95216	4	D	Late Archaic
752	Ilave 95216	4	D	Late Archaic
753	Ilave 95216	4	D	Late Archaic
755	Ilave 95216	4	D	Late Archaic
756	Ilave 95216	4	D	Late Archaic
757	Ilave 95216	4	D	Late Archaic
758	Ilave 95216	4	D	Late Archaic
759	Ilave 95216	4	D	Late Archaic
761	Ilave 95216	4	D	Late Archaic
762	Ilave 95216	4	D	Late Archaic
763	Ilave 95216	4	D	Late Archaic
766	Ilave 95217	4	D	Late Archaic
774	Ilave 95172	2	0	Middle Archaic
776	Ilave 95231	2	A	Middle Archaic
784	Ilave 95210	3	F	Late Archaic
785	Ilave 95210	1	0	Early Archaic
786	Ilave 95158	4	D	Late Archaic
787	Ilave 95158	4	D	Late Archaic
788	Ilave 95158	4	D	Late Archaic
791	Ilave 95189	1	B	Early Archaic
800	Ilave 95189	4	D	Late Archaic
802	Ilave 95189	2	A	Middle Archaic
809	Ilave 95100	4	D	Late Archaic
810	Ilave 95100	4	D	Late Archaic
812	Ilave 95100	4	G	Late Archaic
814	Ilave 95138	4	D	Late Archaic
815	Ilave 95138	4	D	Late Archaic
816	Ilave 95156	2	A	Middle Archaic
818	Ilave 95156	3	B	Middle Archaic
820	Ilave 95177	1	B	Early Archaic
822	Ilave 95177	2	A	Middle Archaic
832	Ilave 95203	3	B	Middle Archaic
833	Ilave 95187	4	D	Late Archaic
835	Ilave 95187	4	D	Late Archaic
837	Ilave 95187	4	D	Late Archaic
843	Ilave 95187	4	D	Late Archaic
844	Ilave 95187	4	D	Late Archaic
845	Ilave 95187	4	D	Late Archaic
846	Ilave 95114	4	A	Early Archaic
847	Ilave 95114	2	A	Middle Archaic
850	Ilave 95114	1	A	Early Archaic
854	Ilave 95206	4	D	Late Archaic
861	Ilave 95049	2	A	Middle Archaic
863	Ilave 95049	2	0	Middle Archaic
864	Ilave 95001	4	D	Late Archaic
866	Ilave 95004	1	A	Early Archaic
867	Ilave 95073	4	D	Late Archaic
869	Ilave 95073	4	D	Late Archaic
873	Ilave 95073	4	D	Late Archaic
875	Ilave 95198	4	D	Late Archaic
876	Ilave 95068	4	D	Late Archaic
890	Ilave 95259	4	D	Late Archaic
891	Ilave 95259	4	D	Late Archaic
900	Ilave 95259	4	D	Late Archaic
910	Ilave 95259	4	D	Late Archaic
915	Ilave 95259	3	B	Middle Archaic
917	Ilave 95259	4	D	Late Archaic
918	Ilave 95259	4	D	Late Archaic
919	Ilave 95259	4	D	Late Archaic
921	Ilave 95259	2	A	Middle Archaic
926	Ilave 95259	1	B	Early Archaic
927	Ilave 95259	4	D	Late Archaic
928	Ilave 95259	1	B	Early Archaic
936	Ilave 95259	4	D	Late Archaic
941	Ilave 95259	3	B	Middle Archaic
976	Ilave 95259	3	F	Late Archaic
980	Ilave 95259	4	D	Late Archaic
982	Ilave 95259	2	A	Middle Archaic
985	Ilave 95259	3	F	Late Archaic
987	Ilave 95259	4	D	Late Archaic
996	Ilave 95253	4	D	Late Archaic
1002	Ilave 95253	4	D	Late Archaic
1006	Ilave 95253	4	D	Late Archaic
1007	Ilave 95253	4	D	Late Archaic
1008	Ilave 95253	4	D	Late Archaic
1009	Ilave 95253	4	D	Late Archaic
1011	Ilave 95253	4	D	Late Archaic
1019	Ilave 95222	4	D	Late Archaic
1020	Ilave 95268	4	D	Late Archaic
1021	Ilave 95268	4	D	Late Archaic
1023	Ilave 95278	4	D	Late Archaic
1024	Ilave 95278	4	D	Late Archaic
1025	Ilave 95266	4	D	Late Archaic
1026	Ilave 95266	4	D	Late Archaic
1028	Ilave 95263	4	D	Late Archaic
1029	Ilave 95263	4	D	Late Archaic
1030	Ilave 95263	4	D	Late Archaic
1032	Ilave 95263	4	D	Late Archaic
1033	Ilave 95278	4	D	Late Archaic
1037	Ilave 95263	4	D	Late Archaic
1041	Ilave 95278	4	D	Late Archaic
1045	Ilave 95278	4	D	Late Archaic
1052	Ilave 95269	3	B	Middle Archaic
1061	Ilave 95269	4	D	Late Archaic
1065	Ilave 95269	1	B	Early Archaic
1070	Ilave 95269	1	A	Early Archaic
1073	Ilave 95269	1	A	Early Archaic
1074	Ilave 95269	1	A	Early Archaic
1076	Ilave 95278	4	D	Late Archaic
1083	Ilave 95271	4	D	Late Archaic
1084	Ilave 95271	3	B	Middle Archaic
1113	Ilave 13002	4	D	Late Archaic
1114	Ilave 13002	4	D	Late Archaic
1119	Ilave 13002	4	D	Late Archaic
1126	Ilave 13002	3	F	Late Archaic
1128	Ilave 13003	4	D	Late Archaic
1131	Ilave 13003	4	D	Late Archaic
1134	Ilave 13003	4	D	Late Archaic
1136	Ilave 13003	4	D	Late Archaic
1137	Ilave 13003	4	D	Late Archaic
1138	Ilave 13003	4	D	Late Archaic
1139	Ilave 13003	4	D	Late Archaic
1140	Ilave 13003	4	D	Late Archaic
1142	Ilave 13003	4	D	Late Archaic
1145	Ilave 13003	4	D	Late Archaic
1150	Ilave 13003	4	D	Late Archaic
1153	Ilave 13003	4	D	Late Archaic
1156	Ilave 13003	4	D	Late Archaic
1157	Ilave 13003	4	D	Late Archaic
1158	Ilave 13003	4	D	Late Archaic
1159	Ilave 13003	4	D	Late Archaic
1160	Ilave 13003	3	F	Late Archaic
1164	Ilave 13003	4	D	Late Archaic
1165	Ilave 13003	4	D	Late Archaic
1166	Ilave 13003	4	D	Late Archaic
1167	Ilave 13003	4	D	Late Archaic
1168	Ilave 13003	4	D	Late Archaic
1169	Ilave 13003	4	D	Late Archaic
1171	Ilave 13003	4	D	Late Archaic
1173	Ilave 13003	4	D	Late Archaic
1183	Ilave 13003	4	D	Late Archaic
1187	Ilave 13003	4	D	Late Archaic
1188	Ilave 13003	4	D	Late Archaic
1190	Ilave 13003	4	D	Late Archaic
1191	Ilave 13003	4	D	Late Archaic
1192	Ilave 13003	4	D	Late Archaic
1193	Ilave 13003	4	D	Late Archaic
1195	Ilave 13003	4	D	Late Archaic
1196	Ilave 13003	4	D	Late Archaic
1198	Ilave 13003	4	D	Late Archaic
1200	Ilave 13003	4	D	Late Archaic
1201	Ilave 13003	4	D	Late Archaic
1203	Ilave 13003	4	D	Late Archaic
1205	Ilave 13003	4	D	Late Archaic
1206	Ilave 13003	4	D	Late Archaic
1207	Ilave 13003	4	D	Late Archaic
1227	Ilave 13007	4	D	Late Archaic
1229	Ilave 13007	4	D	Late Archaic
1234	Ilave 13007	3	F	Late Archaic
1248	Ilave 13007	3	F	Late Archaic
1254	Ilave 13007	4	D	Late Archaic
1259	Ilave 13007	4	D	Late Archaic
1266	Ilave 13007	4	D	Late Archaic
1268	Ilave 13007	4	D	Late Archaic
1273	Ilave 13007	4	D	Late Archaic
1278	Ilave 13007	4	D	Late Archaic
1279	Ilave 13007	4	D	Late Archaic
1288	Ilave 13007	3	F	Late Archaic
1291	Ilave 13007	4	D	Late Archaic
1295	Ilave 13007	4	D	Late Archaic
1296	Ilave 13007	4	D	Late Archaic
1317	Ilave 13007	4	D	Late Archaic
1318	Ilave 13007	3	F	Late Archaic
1322	Ilave 13007	4	D	Late Archaic
1334	Ilave 13007	4	D	Late Archaic
1338	Ilave 13007	3	F	Late Archaic
1349	Ilave 13007	4	D	Late Archaic
1363	Ilave 13007	4	D	Late Archaic
1364	Ilave 13007	4	D	Late Archaic
1372	Ilave 13007	3	F	Late Archaic
1378	Ilave 13007	2	C	Middle Archaic
1379	Ilave 13007	3	B	Middle Archaic
1381	Ilave 13007	3	F	Late Archaic
1399	Huenque 97230	1	A	Early Archaic
1400	Huenque 97230	1	A	Early Archaic
1402	Huenque 97230	1	A	Early Archaic
1410	Huenque 97222	4	D	Late Archaic
1411	Huenque 97222	2	C	Middle Archaic
1417	Huenque 97222	3	B	Middle Archaic
1418	Huenque 97222	4	D	Late Archaic
1421	Huenque 97222	4	D	Late Archaic
1425	Huenque 97222	2	A	Middle Archaic
1434	Huenque 97222	3	B	Middle Archaic
1435	Huenque 97222	3	B	Middle Archaic
1457	Ilave 13009	1	A	Early Archaic
1459	Ilave 13009	4	D	Late Archaic
1464	Ilave 95169	3	F	Late Archaic
1467	Ilave 95169	3	F	Late Archaic
1470	Ilave 95169	4	D	Late Archaic
1471	Ilave 95169	3	F	Late Archaic
1472	Ilave 95169	3	F	Late Archaic
1475	Ilave 95169	3	F	Late Archaic
1478	Ilave 95169	3	F	Late Archaic
1480	Ilave 95169	3	F	Late Archaic
1481	Ilave 95169	3	F	Late Archaic
1483	Ilave 95169	4	D	Late Archaic
1484	Ilave 95169	3	F	Late Archaic
1486	Ilave 95169	4	D	Late Archaic
1487	Ilave 95169	4	D	Late Archaic
1488	Ilave 95169	4	D	Late Archaic
1489	Ilave 95169	3	F	Late Archaic
1490	Ilave 95169	3	F	Late Archaic
1491	Ilave 95169	4	D	Late Archaic
1494	Ilave 95169	3	F	Late Archaic
1495	Ilave 95169	4	D	Late Archaic
1496	Ilave 95169	4	D	Late Archaic
1501	Ilave 95169	3	F	Late Archaic
1511	Ilave 95169	4	D	Late Archaic
1517	Ilave 95169	4	D	Late Archaic
1526	Ilave 95169	4	D	Late Archaic
1529	Ilave 95169	4	D	Late Archaic
1543	Ilave 95164	4	D	Late Archaic
1553	Ilave 95154	4	D	Late Archaic
1567	Ilave 95073	4	D	Late Archaic
1570	Ilave 95073	4	D	Late Archaic
1571	Ilave 95073	3	F	Late Archaic
1610	Ilave 95094	4	D	Late Archaic
1614	Ilave 95094	4	G	Late Archaic
1621	Ilave 95094	4	D	Late Archaic
1630	Ilave 95138	1	B	Early Archaic
1632	Ilave 95138	4	D	Late Archaic
1634	Ilave 95138	4	D	Late Archaic
1635	Ilave 95138	1	B	Early Archaic
1636	Ilave 95138	1	B	Early Archaic
1706	Ilave 95203	3	F	Late Archaic
1707	Ilave 95203	4	D	Late Archaic
1749	Ilave 95216	4	D	Late Archaic
1752	Ilave 95216	4	D	Late Archaic
1753	Ilave 95216	4	D	Late Archaic
1754	Ilave 95216	4	D	Late Archaic
1756	Ilave 95216	4	D	Late Archaic
1758	Ilave 95216	4	D	Late Archaic
1760	Ilave 95216	4	D	Late Archaic
1762	Ilave 95216	2	C	Middle Archaic
1764	Ilave 95186	4	D	Late Archaic
1767	Ilave 95186	4	D	Late Archaic
1790	Ilave 95302	4	D	Late Archaic
1795	Ilave 95241	4	D	Late Archaic
1797	Ilave 95241	4	D	Late Archaic
1799	Ilave 95241	3	F	Late Archaic
1801	Ilave 95241	3	F	Late Archaic
1802	Ilave 95241	2	C	Middle Archaic
1807	Ilave 95241	4	D	Late Archaic
1811	Ilave 95241	4	D	Late Archaic
1824	Ilave 95241	3	F	Late Archaic
1825	Ilave 95241	4	D	Late Archaic
1826	Ilave 95241	3	F	Late Archaic
1831	Ilave 95241	3	F	Late Archaic
1837	Ilave 95241	4	D	Late Archaic
1843	Ilave 95241	4	D	Late Archaic
1857	Ilave 13014	4	D	Late Archaic
1858	Ilave 13014	4	D	Late Archaic
1859	Ilave 13014	4	D	Late Archaic
1863	Ilave 13014	4	D	Late Archaic
1864	Ilave 13014	3	F	Late Archaic
1873	Ilave 13014	4	D	Late Archaic
1878	Ilave 13014	3	F	Late Archaic
1892	Ilave 13014	4	D	Late Archaic
1897	Ilave 13014	3	F	Late Archaic
1900	Ilave 13014	4	D	Late Archaic
1901	Ilave 13014	4	D	Late Archaic
1902	Ilave 13014	3	F	Late Archaic
1903	Ilave 13014	4	D	Late Archaic
1909	Ilave 13014	4	D	Late Archaic
1912	Ilave 13014	2	A	Middle Archaic
1913	Ilave 13014	4	D	Late Archaic
1920	Ilave 13014	4	D	Late Archaic
1921	Ilave 13014	3	F	Late Archaic
1927	Ilave 13014	4	D	Late Archaic
1934	Ilave 13014	3	F	Late Archaic
1936	Ilave 13014	4	D	Late Archaic
1953	Ilave 13012	4	D	Late Archaic
1954	Ilave 13012	3	F	Late Archaic
1956	Ilave 13012	3	F	Late Archaic
1959	Ilave 13012	4	D	Late Archaic
1964	Ilave 95164	4	D	Late Archaic
1965	Ilave 95073	4	D	Late Archaic
1968	Ilave 95216	4	D	Late Archaic
1969	Ilave 95216	4	D	Late Archaic
1970	Ilave 95186	4	D	Late Archaic
1973	Ilave 95169	4	D	Late Archaic
1974	Ilave 95169	3	F	Late Archaic
1975	Ilave 95169	3	A	Middle Archaic
1979	Ilave 95169	3	F	Late Archaic
1981	Ilave 95169	3	F	Late Archaic
1982	Ilave 95169	3	F	Late Archaic
1991	Ilave 95169	3	F	Late Archaic
1992	Ilave 95169	4	D	Late Archaic
1993	Ilave 95169	3	F	Late Archaic
1994	Ilave 95169	3	F	Late Archaic
1996	Ilave 95169	3	F	Late Archaic
1997	Ilave 95169	3	F	Late Archaic
1998	Ilave 95169	3	F	Late Archaic
2001	Ilave 95169	4	D	Late Archaic
2002	Ilave 95169	3	B	Middle Archaic
2003	Ilave 95169	3	F	Late Archaic
2004	Ilave 95169	3	F	Late Archaic
2005	Ilave 95169	3	F	Late Archaic
2006	Ilave 95169	4	D	Late Archaic
2008	Ilave 95169	3	F	Late Archaic
2009	Ilave 95169	3	F	Late Archaic
2010	Ilave 95169	4	D	Late Archaic
2011	Ilave 95169	3	F	Late Archaic
2012	Ilave 95169	4	D	Late Archaic
2013	Ilave 95169	3	F	Late Archaic
2014	Ilave 95169	3	F	Late Archaic
2015	Ilave 95169	4	D	Late Archaic
2017	Ilave 95169	3	F	Late Archaic
2018	Ilave 95169	3	F	Late Archaic
2019	Ilave 95169	4	D	Late Archaic
2020	Ilave 95169	4	D	Late Archaic
2021	Ilave 95169	4	D	Late Archaic
2022	Ilave 95169	4	D	Late Archaic
2023	Ilave 95169	3	F	Late Archaic
2024	Ilave 95169	3	F	Late Archaic
2025	Ilave 95169	4	D	Late Archaic
2029	Ilave 95169	3	F	Late Archaic
2030	Ilave 95169	3	F	Late Archaic
2031	Ilave 95169	3	F	Late Archaic
2033	Ilave 95169	4	D	Late Archaic
2034	Ilave 95169	4	D	Late Archaic
2035	Ilave 95169	3	B	Middle Archaic
2036	Ilave 95169	4	D	Late Archaic
2037	Ilave 95169	4	D	Late Archaic
2038	Ilave 95169	2	C	Middle Archaic
2039	Ilave 95169	3	F	Late Archaic
2040	Ilave 95169	4	D	Late Archaic
2041	Ilave 95169	3	F	Late Archaic
2043	Ilave 95169	4	D	Late Archaic
2044	Ilave 95169	4	D	Late Archaic
2045	Ilave 95169	4	D	Late Archaic
2046	Ilave 95169	4	D	Late Archaic
2047	Ilave 95169	4	D	Late Archaic
2048	Ilave 95169	4	D	Late Archaic
2643	Huenque 97065	2	C	Middle Archaic
2650	Huenque 97065	2	B	Middle Archaic
2653	Huenque 97060	2	A	Middle Archaic
2654	Huenque 97066	1	B	Early Archaic
2655	Huenque 97066	4	D	Late Archaic
2656	Huenque 97066	4	D	Late Archaic
2657	Huenque 97066	4	D	Late Archaic
2659	Huenque 97063	1	A	Early Archaic
2663	Huenque 97066	4	D	Late Archaic
2664	Huenque 97066	4	D	Late Archaic
2676	Huenque 97066	2	B	Middle Archaic
2681	Huenque 97062	3	B	Middle Archaic
2682	Huenque 97062	2	A	Middle Archaic
2690	Huenque 97062	3	B	Middle Archaic
2691	Huenque 97062	3	B	Middle Archaic
2694	Huenque 97062	1	A	Early Archaic
2695	Huenque 97062	3	B	Middle Archaic
2701	Huenque 97062	2	A	Middle Archaic
2702	Huenque 97062	4	D	Late Archaic
2707	Huenque 97062	4	D	Late Archaic
2710	Huenque 97062	4	D	Late Archaic
2716	Huenque 97062	2	A	Middle Archaic
2720	Huenque 97217	4	A	Early Archaic
2726	Huenque 97099	4	D	Late Archaic
2727	Huenque 97099	4	D	Late Archaic
2730	Huenque 97098	2	A	Middle Archaic
2731	Huenque 97098	4	D	Late Archaic
2732	Huenque 97098	4	D	Late Archaic
2737	Huenque 97110	4	D	Late Archaic
2738	Huenque 97110	4	D	Late Archaic
2739	Huenque 97110	4	G	Late Archaic
2740	Huenque 97110	1	A	Early Archaic
2743	Huenque 97119	4	D	Late Archaic
2751	Huenque 97096	4	D	Late Archaic
2757	Huenque 97097	3	B	Middle Archaic
2758	Huenque 97097	4	D	Late Archaic
2759	Huenque 97097	4	D	Late Archaic
2766	Huenque 96003	3	B	Middle Archaic
2767	Huenque 96057	4	D	Late Archaic
2769	Huenque 96057	4	D	Late Archaic
2772	Huenque 96057	3	F	Late Archaic
2787	Huenque 96008	1	A	Early Archaic
2788	Huenque 96008	1	A	Early Archaic
2790	Huenque 96008	1	A	Early Archaic
2792	Huenque 96008	3	F	Late Archaic
2793	Huenque 96008	3	F	Late Archaic
2794	Huenque 96008	3	F	Late Archaic
2796	Huenque 96008	4	D	Late Archaic
2803	Huenque 96064	3	F	Late Archaic
2807	Huenque 96064	4	D	Late Archaic
2810	Huenque 96050	3	B	Middle Archaic
2815	Huenque 96049	3	E	Middle Archaic
2824	Huenque 96013	2	A	Middle Archaic
2825	Huenque 96013	3	B	Middle Archaic
2826	Huenque 96013	3	B	Middle Archaic
2827	Huenque 96013	3	B	Middle Archaic
2828	Huenque 96013	2	A	Middle Archaic
2829	Huenque 96013	2	A	Middle Archaic
2830	Huenque 96013	2	A	Middle Archaic
2832	Huenque 96013	4	D	Late Archaic
2835	Huenque 96032	2	C	Middle Archaic
2836	Huenque 96032	4	D	Late Archaic
2837	Huenque 96032	4	D	Late Archaic
2838	Huenque 96032	4	D	Late Archaic
2839	Huenque 96032	4	D	Late Archaic
2844	Huenque 96001	3	F	Late Archaic
2847	Huenque 96033	3	B	Middle Archaic
2850	Huenque 96025	4	D	Late Archaic
2855	Huenque 96051	4	D	Late Archaic
2871	Huenque 96018	3	A	Middle Archaic
2872	Huenque 96018	1	B	Early Archaic
2873	Huenque 96018	2	C	Middle Archaic
2875	Huenque 96045	1	A	Early Archaic
2907	Huenque 99001	3	F	Late Archaic
2908	Huenque 99001	1	B	Early Archaic
2912	Ilave 95273	4	D	Late Archaic
2915	Ilave 95273	4	D	Late Archaic
2921	Ilave 95273	4	D	Late Archaic
2925	Ilave 95273	4	D	Late Archaic
2932	Ilave 95273	1	B	Early Archaic
2934	Ilave 95273	4	D	Late Archaic
2939	Ilave 95273	4	D	Late Archaic
2940	Ilave 95273	3	F	Late Archaic
2948	Ilave 95273	4	D	Late Archaic
2950	Ilave 95273	3	A	Middle Archaic
2952	Ilave 95273	3	A	Middle Archaic
2954	Ilave 95273	4	D	Late Archaic
2955	Ilave 95273	4	B	Early Archaic
2960	Huenque 97203	4	D	Late Archaic
2961	Huenque 97203	4	D	Late Archaic
2962	Huenque 97203	4	D	Late Archaic
2963	Huenque 97203	4	D	Late Archaic
2964	Huenque 97203	4	D	Late Archaic
2966	Huenque 97201	1	0	Early Archaic
2969	Huenque 97142	4	A	Early Archaic
2971	Huenque 97174	3	A	Middle Archaic
2979	Huenque 97174	3	F	Late Archaic
2980	Huenque 97174	4	D	Late Archaic
2984	Huenque 97174	3	F	Late Archaic
2986	Huenque 97174	1	B	Early Archaic
2987	Huenque 97174	1	B	Early Archaic
2989	Huenque 97174	4	D	Late Archaic
2991	Huenque 97174	3	A	Middle Archaic
2992	Huenque 97174	1	B	Early Archaic
2993	Huenque 97174	1	0	Early Archaic
2994	Huenque 97174	1	B	Early Archaic
2995	Huenque 97174	1	0	Early Archaic
2999	Huenque 97174	1	A	Early Archaic
3003	Huenque 97178	3	B	Middle Archaic
3004	Huenque 97178	3	F	Late Archaic
3005	Huenque 97178	4	D	Late Archaic
3007	Huenque 97178	3	F	Late Archaic
3009	Huenque 97144	3	A	Middle Archaic
3012	Huenque 97144	4	D	Late Archaic
3029	Huenque 97144	3	F	Late Archaic
3031	Huenque 97144	3	F	Late Archaic
3032	Huenque 97144	3	F	Late Archaic
3033	Huenque 97144	4	D	Late Archaic
3034	Huenque 97144	3	A	Middle Archaic
3038	Huenque 97144	3	A	Middle Archaic
3040	Huenque 97144	3	B	Middle Archaic
3042	Huenque 97144	2	C	Middle Archaic
3043	Huenque 97144	2	C	Middle Archaic
3048	Huenque 97144	2	C	Middle Archaic
3049	Huenque 97144	2	C	Middle Archaic
3050	Huenque 97143	3	F	Late Archaic
3054	Huenque 97192	3	F	Late Archaic
3055	Huenque 97194	3	F	Late Archaic
3064	Huenque 97107	3	A	Middle Archaic
3066	Huenque 97106	4	D	Late Archaic
3067	Huenque 97106	4	D	Late Archaic
3070	Huenque 97065	4	D	Late Archaic
3076	Huenque 97065	3	E	Middle Archaic
3080	Huenque 97063	4	D	Late Archaic
3081	Huenque 97060	4	A	Early Archaic
3082	Huenque 97060	2	A	Middle Archaic
3083	Huenque 97066	4	D	Late Archaic
3086	Huenque 97066	4	D	Late Archaic
3099	Huenque 97066	2	A	Middle Archaic
3100	Huenque 97066	2	A	Middle Archaic
3101	Huenque 97066	1	B	Early Archaic
3102	Huenque 97066	2	A	Middle Archaic
3106	Huenque 97062	4	D	Late Archaic
3107	Huenque 97062	2	A	Middle Archaic
3113	Huenque 97062	2	A	Middle Archaic
3114	Huenque 97062	2	A	Middle Archaic
3116	Huenque 97062	3	B	Middle Archaic
3118	Huenque 97062	4	D	Late Archaic
3119	Huenque 97062	3	B	Middle Archaic
3121	Huenque 97062	4	D	Late Archaic
3122	Huenque 97062	3	B	Middle Archaic
3123	Huenque 97062	3	B	Middle Archaic
3124	Huenque 97062	3	F	Late Archaic
3126	Huenque 97062	3	B	Middle Archaic
3128	Huenque 97062	4	D	Late Archaic
3130	Huenque 97062	3	B	Middle Archaic
3134	Huenque 97062	3	B	Middle Archaic
3144	Huenque 97062	3	B	Middle Archaic
3157	Huenque 97097	4	D	Late Archaic
3160	Huenque 97097	4	D	Late Archaic
3162	Huenque 97097	4	D	Late Archaic
3163	Huenque 97097	3	F	Late Archaic
3164	Huenque 97097	3	F	Late Archaic
3170	Huenque 97137	4	D	Late Archaic
3173	Huenque 97137	4	D	Late Archaic
3174	Huenque 97137	4	D	Late Archaic
3175	Huenque 97137	1	B	Early Archaic
3177	Huenque 97137	3	F	Late Archaic
3178	Huenque 97137	1	A	Early Archaic
3180	Huenque 97137	3	F	Late Archaic
3181	Huenque 97137	2	A	Middle Archaic
3188	Huenque 97137	3	A	Middle Archaic
3193	Huenque 97136	3	F	Late Archaic
3194	Huenque 97136	3	F	Late Archaic
3198	Huenque 97131	3	F	Late Archaic
3199	Huenque 97139	4	D	Late Archaic
3201	Huenque 97134	3	F	Late Archaic
3202	Huenque 97134	3	A	Middle Archaic
3212	Huenque 97188	3	F	Late Archaic
3214	Huenque 97217	3	A	Middle Archaic
3219	Huenque 97129	4	D	Late Archaic
3220	Huenque 97129	4	D	Late Archaic
3223	Huenque 97129	4	D	Late Archaic
3227	Huenque 97122	4	D	Late Archaic
3228	Huenque 97122	2	A	Middle Archaic
3230	Huenque 97124	4	D	Late Archaic
3231	Huenque 97124	3	B	Middle Archaic
3233	Huenque 97127	3	F	Late Archaic
3234	Huenque 97127	4	D	Late Archaic
3235	Huenque 97127	4	D	Late Archaic
3236	Huenque 97127	4	D	Late Archaic
3243	Huenque 97127	4	D	Late Archaic
3244	Huenque 97127	4	D	Late Archaic
3249	Huenque 97127	3	F	Late Archaic
3252	Huenque 97127	4	D	Late Archaic
3257	Huenque 97043	4	D	Late Archaic
3265	Huenque 97043	4	D	Late Archaic
3267	Huenque 97043	1	A	Early Archaic
3269	Huenque 97043	3	F	Late Archaic
3273	Huenque 97044	3	F	Late Archaic
3279	Huenque 97045	2	A	Middle Archaic
3289	Huenque 97045	2	A	Middle Archaic
3290	Huenque 97045	4	D	Late Archaic
3291	Huenque 97045	3	F	Late Archaic
3292	Huenque 97045	4	A	Early Archaic
3300	Huenque 97045	4	D	Late Archaic
3302	Huenque 97046	3	F	Late Archaic
3303	Huenque 97046	3	F	Late Archaic
3305	Huenque 97046	1	0	Early Archaic
3306	Huenque 97046	4	D	Late Archaic
3307	Huenque 97046	3	F	Late Archaic
3308	Huenque 97046	3	F	Late Archaic
3313	Huenque 97028	3	F	Late Archaic
3324	Huenque 97024	3	F	Late Archaic
3326	Huenque 97024	4	D	Late Archaic
3327	Huenque 97024	2	A	Middle Archaic
3329	Huenque 97024	3	F	Late Archaic
3330	Huenque 97023	2	A	Middle Archaic
3331	Huenque 97023	2	A	Middle Archaic
3333	Huenque 97008	1	A	Early Archaic
3339	Huenque 97008	4	D	Late Archaic
3342	Huenque 97008	3	B	Middle Archaic
3352	Huenque 97008	4	D	Late Archaic
3353	Huenque 97008	4	D	Late Archaic
3355	Huenque 97008	4	D	Late Archaic
3362	Huenque 97055	3	B	Middle Archaic
3363	Huenque 97055	3	B	Middle Archaic
3366	Huenque 97055	3	F	Late Archaic
3367	Huenque 97055	3	F	Late Archaic
3368	Huenque 97055	2	A	Middle Archaic
3369	Huenque 97056	3	B	Middle Archaic
3373	Huenque 97051	3	B	Middle Archaic
3374	Huenque 97051	1	A	Early Archaic
3375	Huenque 97051	4	D	Late Archaic
3377	Huenque 97051	3	B	Middle Archaic
3378	Huenque 97051	4	D	Late Archaic
3379	Huenque 97051	3	E	Middle Archaic
3380	Huenque 97051	3	F	Late Archaic
3381	Huenque 97051	4	D	Late Archaic
3382	Huenque 97051	4	D	Late Archaic
3383	Huenque 97051	4	D	Late Archaic
3384	Huenque 97051	3	F	Late Archaic
3385	Huenque 97051	3	F	Late Archaic
3392	Huenque 97051	3	F	Late Archaic
3393	Huenque 97051	1	A	Early Archaic
3394	Huenque 97052	4	D	Late Archaic
3395	Huenque 97052	4	D	Late Archaic
3396	Huenque 97052	4	D	Late Archaic
3397	Huenque 97052	3	F	Late Archaic
3401	Huenque 97079	3	B	Middle Archaic
3403	Huenque 97079	3	F	Late Archaic
3405	Huenque 97079	3	F	Late Archaic
3412	Huenque 97085	1	0	Early Archaic
3413	Huenque 97085	2	A	Middle Archaic
3414	Huenque 97085	4	D	Late Archaic
3415	Huenque 97085	2	A	Middle Archaic
3416	Huenque 97085	3	F	Late Archaic
3418	Huenque 97085	4	D	Late Archaic
3421	Huenque 97085	1	A	Early Archaic
3430	Huenque 97008	2	A	Middle Archaic
3431	Huenque 97008	3	F	Late Archaic
3432	Huenque 97008	3	A	Middle Archaic
3435	Huenque 97008	2	A	Middle Archaic
3436	Huenque 97008	2	A	Middle Archaic
3449	Huenque 97008	2	A	Middle Archaic
3450	Huenque 97008	2	A	Middle Archaic
3451	Huenque 97008	2	A	Middle Archaic
3456	Huenque 97011	4	D	Late Archaic
3469	Huenque 97013	2	A	Middle Archaic
3470	Huenque 97016	4	D	Late Archaic
3471	Huenque 97016	2	A	Middle Archaic
3473	Huenque 97016	4	D	Late Archaic
3474	Huenque 97019	4	D	Late Archaic
3477	Huenque 97002	3	F	Late Archaic
3479	Huenque 97002	3	F	Late Archaic
3480	Huenque 97003	2	A	Middle Archaic
3482	Huenque 97003	1	A	Early Archaic
3485	Huenque 97003	4	D	Late Archaic
3486	Huenque 97003	3	F	Late Archaic
3487	Huenque 97003	3	F	Late Archaic
3488	Huenque 97003	3	F	Late Archaic
3489	Huenque 97003	1	A	Early Archaic
3490	Huenque 97003	2	A	Middle Archaic
3493	Huenque 97003	4	D	Late Archaic
3495	Huenque 97003	3	F	Late Archaic
3497	Huenque 97003	2	A	Middle Archaic
3500	Huenque 97007	3	E	Middle Archaic
3511	Huenque 97035	3	F	Late Archaic
3512	Huenque 97037	3	B	Middle Archaic
3513	Huenque 97033	3	F	Late Archaic
3519	Huenque 97039	1	A	Early Archaic
3521	Huenque 97146	1	0	Early Archaic
3523	Huenque 97146	1	A	Early Archaic
3525	Huenque 97146	1	B	Early Archaic
3526	Huenque 97146	1	A	Early Archaic
3530	Huenque 97146	2	A	Middle Archaic
3533	Ilave 95169	3	F	Late Archaic
3539	Ilave 95169	3	F	Late Archaic
3541	Ilave 95169	3	E	Middle Archaic
3549	Ilave 95169	4	D	Late Archaic
3559	Ilave 95169	4	D	Late Archaic
3563	Ilave 95169	3	F	Late Archaic
3566	Ilave 95169	3	F	Late Archaic
3567	Ilave 95169	3	F	Late Archaic
3568	Ilave 95169	3	F	Late Archaic
3569	Ilave 95169	3	F	Late Archaic
3571	Ilave 95169	4	D	Late Archaic
3578	Ilave 95169	3	F	Late Archaic
3580	Ilave 95160	4	D	Late Archaic
3596	Ilave 95160	3	F	Late Archaic
3618	Ilave 95160	3	F	Late Archaic
3952	Ilave 13003	4	D	Late Archaic
4034	Ilave 95259	2	A	Middle Archaic
4042	Ilave 95259	4	D	Late Archaic
4090	Ilave 95094	4	D	Late Archaic
4182	Ilave 95259	4	D	Late Archaic
4457	Ilave 95100	4	D	Late Archaic
4475	Ilave 95158	4	D	Late Archaic
4527	Ilave 95461	3	F	Late Archaic
4774	Ilave 95280	4	D	Late Archaic
4853	Huenque 97146	2	A	Middle Archaic
4857	Huenque 97232	1	A	Early Archaic
4858	Huenque 97232	1	0	Early Archaic
4864	Huenque 97232	3	F	Late Archaic
4866	Huenque 97232	2	C	Middle Archaic
4869	Huenque 97232	2	C	Middle Archaic
4870	Huenque 97232	3	F	Late Archaic
4876	Huenque 97236	3	F	Late Archaic
4884	Huenque 97256	3	B	Middle Archaic
4885	Huenque 97256	4	D	Late Archaic
4892	Huenque 97256	3	E	Middle Archaic
4894	Huenque 97256	3	A	Middle Archaic
4895	Huenque 97255	3	F	Late Archaic
4896	Huenque 97255	3	F	Late Archaic
4897	Huenque 97255	3	F	Late Archaic
4899	Huenque 97255	3	F	Late Archaic
4900	Huenque 97255	3	F	Late Archaic
4901	Huenque 97229	4	D	Late Archaic
4903	Huenque 97229	4	D	Late Archaic
4905	Huenque 97229	4	D	Late Archaic
4908	Huenque 97229	4	D	Late Archaic
4909	Huenque 97229	3	F	Late Archaic
4910	Huenque 97229	1	A	Early Archaic
4912	Huenque 97227	2	A	Middle Archaic
4913	Huenque 97225	3	F	Late Archaic
4914	Huenque 97224	3	F	Late Archaic
4915	Huenque 97225	3	F	Late Archaic
4916	Huenque 97225	3	F	Late Archaic
4917	Huenque 97225	3	F	Late Archaic
4918	Huenque 97225	4	D	Late Archaic
4919	Huenque 97225	3	F	Late Archaic
4920	Huenque 97225	2	0	Middle Archaic
4921	Huenque 97226	3	A	Middle Archaic
4924	Huenque 97226	3	A	Middle Archaic
4926	Huenque 97223	4	D	Late Archaic
4973	Huenque 97229	3	F	Late Archaic
5005	Huenque 97229	4	D	Late Archaic
5044	Huenque 97229	3	B	Middle Archaic
5045	Huenque 97229	3	A	Middle Archaic
5048	Huenque 97141	4	D	Late Archaic
5051	Huenque 97141	1	A	Early Archaic
5053	Huenque 97141	3	F	Late Archaic
5054	Huenque 97235	1	B	Early Archaic
5055	Huenque 97046	2	C	Middle Archaic
5056	Huenque 97276	1	A	Early Archaic
5058	Huenque 97255	3	F	Late Archaic
5059	Huenque 97166	4	D	Late Archaic
5061	Huenque 97211	2	A	Middle Archaic
5062	Huenque 97146	1	A	Early Archaic
5063	Huenque 97070	1	B	Early Archaic
5064	Huenque 97257	4	D	Late Archaic
5065	Huenque 97008	2	A	Middle Archaic
5066	Huenque 97104	2	C	Middle Archaic
5068	Huenque 97106	4	D	Late Archaic
5070	Huenque 97285	1	B	Early Archaic
5074	Huenque 97164	1	B	Early Archaic
5075	Huenque 97166	1	B	Early Archaic
5078	Huenque 97106	4	D	Late Archaic
5079	Huenque 97261	2	A	Middle Archaic
5080	Huenque 97203	4	D	Late Archaic
5081	Huenque 97057	1	B	Early Archaic
5082	Huenque 97085	1	B	Early Archaic
5085	Huenque 97098	1	B	Early Archaic
5086	Huenque 97183	1	A	Early Archaic
5087	Huenque 97268	1	B	Early Archaic
5114	Huenque 97300	1	0	Early Archaic
5122	Huenque 97288	1	A	Early Archaic
5124	Huenque 97132	1	A	Early Archaic
5125	Huenque 97098	3	E	Middle Archaic
5128	Huenque 97266	1	A	Early Archaic
5148	Huenque 97245	4	D	Late Archaic
5152	Huenque 97274	1	B	Early Archaic
5159	Huenque 97264	3	B	Middle Archaic
5162	Huenque 97261	4	D	Late Archaic
5165	Huenque 97261	3	F	Late Archaic
5167	Huenque 97261	3	F	Late Archaic
5168	Huenque 97261	1	B	Early Archaic
5171	Huenque 97266	3	A	Middle Archaic
5173	Huenque 97266	4	D	Late Archaic
5178	Huenque 97266	3	B	Middle Archaic
5183	Huenque 97300	1	0	Early Archaic
5189	Huenque 97300	2	A	Middle Archaic
5192	Huenque 97296	1	A	Early Archaic
5193	Huenque 97296	1	B	Early Archaic
5194	Huenque 97296	1	B	Early Archaic
5197	Huenque 97293	3	B	Middle Archaic
5199	Huenque 97293	3	B	Middle Archaic
5200	Huenque 97297	1	B	Early Archaic
5202	Huenque 97291	1	A	Early Archaic
5203	Huenque 97291	1	B	Early Archaic
5205	Huenque 97299	4	D	Late Archaic
5206	Huenque 97299	4	D	Late Archaic
5207	Huenque 97299	4	D	Late Archaic
5209	Huenque 97299	4	D	Late Archaic
5210	Huenque 97299	4	D	Late Archaic
5211	Huenque 97299	4	D	Late Archaic
5212	Huenque 97299	4	D	Late Archaic
5213	Huenque 97299	3	B	Middle Archaic
5214	Huenque 97290	1	B	Early Archaic
5215	Huenque 97290	1	A	Early Archaic
5216	Huenque 97290	1	A	Early Archaic
5219	Huenque 97290	1	B	Early Archaic
5223	Huenque 97292	3	F	Late Archaic
5224	Huenque 97292	1	B	Early Archaic
5225	Huenque 97292	4	D	Late Archaic
5226	Huenque 97292	3	F	Late Archaic
5232	Huenque 97281	3	F	Late Archaic
5235	Huenque 97281	2	A	Middle Archaic
5236	Huenque 97281	4	D	Late Archaic
5238	Huenque 97281	4	D	Late Archaic
5239	Huenque 97281	3	A	Middle Archaic
5241	Huenque 97281	4	D	Late Archaic
5242	Huenque 97281	4	D	Late Archaic
5243	Huenque 97284	3	F	Late Archaic
5245	Huenque 97284	4	D	Late Archaic
5246	Huenque 97289	2	A	Middle Archaic
5247	Huenque 97283	3	B	Middle Archaic
5249	Huenque 97282	4	D	Late Archaic
5250	Huenque 97285	1	A	Early Archaic
5251	Huenque 97285	1	A	Early Archaic
5256	Huenque 97285	1	B	Early Archaic
5257	Huenque 97285	2	0	Middle Archaic
5258	Huenque 97285	2	C	Middle Archaic
5262	Huenque 97288	2	A	Middle Archaic
5263	Huenque 97288	3	F	Late Archaic
5264	Huenque 97288	2	A	Middle Archaic
5265	Huenque 97288	1	A	Early Archaic
5267	Huenque 97288	2	A	Middle Archaic
5268	Huenque 97288	2	A	Middle Archaic
5271	Huenque 97288	1	B	Early Archaic
5273	Huenque 97163	4	D	Late Archaic
5274	Huenque 97147	3	B	Middle Archaic
5277	Huenque 97178	3	F	Late Archaic
5278	Huenque 97140	4	A	Early Archaic
5298	Huenque 97251	2	C	Middle Archaic
5299	Huenque 97144	3	F	Late Archaic
5309	Huenque 97233	2	A	Middle Archaic
5310	Huenque 97233	3	F	Late Archaic
5311	Huenque 97233	3	F	Late Archaic
