# Supplementary material for: Settlement-Size Scaling among Prehistoric Hunter-Gatherer Settlement Systems in the New World
Source: PLoS One. 2015 Nov 4;10(11):e0140127. doi: 10.1371/journal.pone.0140127 (PMC4633060; doi:10.1371/journal.pone.0140127)
Supplement: S1 Dataset — (TXT) [file pone.0140127.s002.txt]

#S1 Dataset
#Artifact count and site area data.

#Ilave region, projectile points per site
#Early Archaic Period
ieap<-c(6,3,3,2,2,2,2,1,1,1,1,1,1,1,1,1,1,1,1,1)

#Middle Archaic Period
imap<-c(12,5,3,3,2,2,2,2,2,2,2,2,2,1,1,1,1,1,1,1,1,1,1,1,1,1,1,1,1,1,1,1,1,1,1,1)

#Late Archaic Period
ilap<-c(86,67,38,24,21,20,13,13,12,11,9,9,8,8,7,7,6,6,6,5,4,4,4,4,4,4,3,3,3,3,3,3,2,2,2,2,2,2,2,1,1,1,1,1,1,1,1,1,1,1,1,1,1,1,1,1,1,1,1,1,1,1,1,1,1,1,1,1,1,1)

#Ilave region, site areal extents (m2) and for sites with >=50%, >=70%, and >=90% points of respective period
#Early Archaic Period
ieaa50<-c(4623,2632,2201,1520,1054,875,510,300,30)
ieaa70<-c(4623,2201,300)
ieaa90<-c(4623,2201,300)#same as 70%

#Middle Archaic Period
imaa50<-c(3990,3575,2978,2832,2720,2632,2610,2064,1980,1672,1590,1500,1232,546,328,30)
imaa70<-c(3575,2978,1980,1672,1590,1500,1232,546)
imaa90<-c(3575,2978,1980,1672,1590,1500,1232,546)#same as 70%

#Late Archaic Period
ilaa50<-c(27300,13689,10686,10400,9450,8100,7410,7200,6640,6391,6231,5175,4788,4680,4368,3990,3696,3619,3600,3484,3463,3432,3417,3258,3186,3080,2881,2832,2720,2574,2100,1980,1968,1813,1530,1520,1395,1248,1189,1120,825,774,750,704,640,630,500,328,306,66,9)
ilaa70<-c(27300,13689,10686,10400,9450,8100,7410,6640,6391,4788,4680,4368,3484,3463,3432,3417,3258,3186,2881,2574,2100,1980,1968,1813,1395,1120,825,774,640,630,500,306,66)
ilaa90<-c(27300,13689,10686,10400,9450,8100,7410,6640,6391,4788,4680,4368,3484,3463,3432,3417,3258,3186,2881,2574,2100,1980,1968,1813,1395,1120,825,774,640,630,500,306,66)#same as 70%

#Huenque region, projectile points per site
#Early Archaic Period
heap<-c(7,5,5,5,4,4,4,3,3,3,2,2,2,2,2,2,2,2,1,1,1,1,1,1,1,1,1,1,1,1,1,1,1,1,1,1,1,1,1,1,1,1,1,1,1,1,1,1,1,1,1,1,1,1,1)

#Middle Archaic Period
hmap<-c(21,9,8,7,5,5,4,4,4,3,3,3,3,3,2,2,2,2,2,2,2,2,2,2,2,2,2,2,2,2,1,1,1,1,1,1,1,1,1,1,1,1,1,1,1,1,1,1,1,1,1,1,1,1,1,1,1,1,1,1,1,1,1,1)

#Late Archaic Period
hlap<-c(9,8,8,7,7,7,7,7,7,7,7,6,6,6,6,5,5,4,4,4,4,4,4,3,3,3,3,3,3,3,3,3,3,3,3,2,2,2,2,2,2,2,2,2,2,2,2,1,1,1,1,1,1,1,1,1,1,1,1,1,1,1,1,1,1,1,1,1,1,1,1,1,1,1,1,1,1,1,1,1,1,1,1)

#Huenque region, site areal extents (m2) 
#Note: area calculated as an ellipse (.5 x length x .5 x width x pi).  This was compared to the result if the area was simply calculated as length x width and did not affect the structure of the distribution.
#Early Archaic Period
heaa50<-c(9975,8011,7477,5419,3993,3958,3884,3354,3110,2592,1847,1583,1554,1517,957,895,328,225,121)
heaa70<-c(9975,8011,3993,3958,3354,2592,1554,1517,957,895,328,225,121)
heaa90<-c(9975,8011,3993,3958,3354,1554,1517,957,895,328,225,121)

#Middle Archaic Period
hmaa50<-c(20852,9792,7477,7343,5890,5479,4109,3299,3124,2706,2639,2278,1728,1275,825,817,552,259,254,94)
hmaa70<-c(20852,5890,5479,4109,817,552,259,94)
hmaa90<-c(20852,5890,5479,4109,817,552,259,94)#same as 70%

#Late Archaic Period 
hlaa50<-c(8168,7069,5733,5007,4948,4869,4216,4090,3940,3801,3737,3534,3311,3299,3204,2757,2639,2553,2513,2254,2062,1963,1924,1709,1470,1407,1319,1257,1106,825,674,639,597,462,393,276,254,236)
hlaa70<-c(7069,5733,5007,4869,3940,3801,3737,3534,3311,3204,2513,2254,1924,1709,1470,1407,1106,674,639,597,462,393,236)
hlaa90<-c(7069,5007,3801,3534,2254,1924,1470,1106,674,639,597,462,393,236)

#Jequetepeque Paijan, artifacts per site
#Paijan points+limaces
jpl<-c(26,22,21,21,15,13,8,8,8,5,5,5,4,4,3,3,3,2,2,2,2,2,2,2,2,2,2,2,2,2,2,2,1,1,1,1,1,1,1,1,1,1,1,1,1,1,1,1,1,1,1,1,1,1,1,1,1,1,1,1,1,1,1,1,1)

#all tools
ja<-c(71,53,50,37,29,22,22,17,17,15,13,10,10,9,8,8,7,7,7,6,6,6,6,6,6,6,6,5,5,5,5,5,5,4,4,4,4,4,4,3,3,3,3,3,3,3,3,3,3,3,3,2,2,2,2,2,2,2,2,2,2,2,2,2,2,2,2,2,2,2,2,2,1,1,1,1,1,1,1,1,1,1,1,1,1,1,1,1,1,1,1,1,1,1,1,1,1,1,1,1,1,1,1,1,1,1,1,1,1,1,1,1,1,1,1,1,1,1,1,1,1,1,1,1,1,1)

#Paijan points
jp<-c(19,17,16,16,9,8,7,7,7,5,4,3,3,3,3,2,2,2,2,2,2,1,1,1,1,1,1,1,1,1,1,1,1,1,1,1,1,1,1,1,1,1,1,1,1)

#Jequetepeque Paijan, site areal extents  (m2)
#Areal extents (m2), all Paijan sites: 
jaa<-c(516780,206800,187200,147375,146400,104000,99360,94500,71100,64904,55485,52200,46200,35020,31980,29100,28700,25515,24700,22736,22140,17679,17430,17264,16800,16500,16250,15484,15260,15200,14694,14378,13206,12852,12500,12400,11800,10914,9720,9500,9499,9372,8500,8370,8106,8060,8000,7954,7600,7590,7448,7440,7209,7140,7074,6600,6250,5859,5824,5460,5394,5157,4950,4800,4455,4300,4026,3888,3885,3744,3648,3600,3379,3283,3237,2790,2700,2625,2520,2016,1800,1672,1600,1500,1485,1475,1408,1400,1400,1296,1254,1189,1170,1144,1100,1100,1100,1056,966,954,936,900,896,800,770,768,750,750,740,700,650,595,580,576,480,480,460,418,375,370,319,175,154,150,105,100)

#Areal extents (m2), single component sites
jsa<-c(22140,17679,16500,16250,15200,14378,11800,9372,8000,7954,7590,7448,4300,4026,3888,2790,1672,1400,1296,896,768,740,418)

#Areal extents (m2), sites without ceramics
jca<-c(99360,29100,28700,25515,16800,16250,15484,15260,15200,13206,12852,12500,12400,10914,9720,9500,9499,8500,8370,8060,7600,7590,7448,7209,7140,6600,6250,5859,5824,5460,5394,5157,4950,4455,4300,4026,3888,3885,3648,3600,3379,3283,3237,2790,2700,2625,2520,2016,1672,1600,1500,1485,1475,1408,1400,1400,1254,1189,1170,1144,1100,1100,1100,1056,966,954,936,900,896,800,770,768,750,750,740,700,650,595,580,480,480,460,418,375,370,319,175,154,150,105,100)

#Gila River Indian Community, Middle Archaic Period projectile points per site from Loendorf and Rice (2004, Projectile point typology : Gila River Indian Community, Arizona)
gp<-c(8,8,7,6,4,3,3,2,2,2,2,2,2,2,2,2,2,2,2,1,1,1,1,1,1,1,1,1,1,1,1,1,1,1,1,1,1,1,1,1,1,1,1,1,1,1,1,1,1,1)
