# Supplementary material for: Settlement-Size Scaling among Prehistoric Hunter-Gatherer Settlement Systems in the New World
Source: PLoS One. 2015 Nov 4;10(11):e0140127. doi: 10.1371/journal.pone.0140127 (PMC4633060; doi:10.1371/journal.pone.0140127)
Supplement: S1 Code — (ZIP) [file pone.0140127.s003.zip]

Archive with 24 entries (23 files):
- S1Code/
- S1Code/PowerAnalysis_Pois.R
- S1Code/PowerAnalysis_pld.R
- S1Code/PowerAnalysis_plc.R
- S1Code/PowerAnalysis_norm.R
- S1Code/PowerAnalysis_lnorm.R
- S1Code/PowerAnalysis_geom.R
- S1Code/PowerAnalysis_exp.R
- S1Code/mpd.R
- S1Code/mpc.R
- S1Code/mleKSpldt.R
- S1Code/mleKSpld.R
- S1Code/mleKSplct.R
- S1Code/mleKSplc.R
- S1Code/mleKSnorm.R
- S1Code/mleKSlnorm.R
- S1Code/mleKSgeom.R
- S1Code/mleKSexp.R
- S1Code/mleKSPois.R
- S1Code/PowerLawTestLibrary.R
- S1Code/Aic_disc.R
- S1Code/Aic_cont.R
- S1Code/.Rhistory
- S1Code/.RData
