# Supplementary material for: Settlement-Size Scaling among Prehistoric Hunter-Gatherer Settlement Systems in the New World
Source: PLoS One. 2015 Nov 4;10(11):e0140127. doi: 10.1371/journal.pone.0140127 (PMC4633060; doi:10.1371/journal.pone.0140127)
Supplement: S1 Code — (ZIP) [file pone.0140127.s003.zip › S1Code/PowerAnalysis_Pois.R]

#Power analysis: Poisson distribution
source("mpd.R")
source("Aic_disc.R")

#discrete data
nd<-c(126,83,70,65,64,55,50,45,36,20)#sample sizes
ld<-c(6.61,2.83,1.78,2.31,1.65,1.75,1.88,5.13,3.65,3.62)#Poisson lambda values

count_Pois<-0
count_geom<-0
count_pl<-0
count_plt<-0
count_none<-0
iterations<-0

for (i in 1:100){
x<-rpois(sample(nd,1),lambda=sample(ld,1))
t<-mpd(x)$plausible

if(any(t=="Poisson")){count_Pois<-count_Pois+1}
if(any(t=="geometric")){count_geom<-count_geom+1}
if(any(t=="power law")){count_pl<-count_pl+1}
if(any(t=="power-law tail")){count_plt<-count_plt+1}
if(length(t)==0){count_none<-count_none+1}

t<-t[!t=="power-law tail"] #removes power-law tail if present for use in Aic analysis

if (length(t)>1){
  a<-Aic_disc(x, models=t)
  if(any(t=="Poisson")){if(a$Pois.w<=0.1){count_Pois<-count_Pois-1}}
  if(any(t=="geometric")){if(a$geom.w<=0.1){count_geom<-count_geom-1}}
  if(any(t=="power law")){if(a$pl.w<=0.1){count_pl<-count_pl-1}}
  }
iterations<-iterations + 1
print(iterations)
}
list(
Poisson=count_Pois, 
geometric=count_geom,
"power law"=count_pl,
"power-law tail"=count_plt,
none=count_none,
iterations=iterations)
