# Supplementary material for: Settlement-Size Scaling among Prehistoric Hunter-Gatherer Settlement Systems in the New World
Source: PLoS One. 2015 Nov 4;10(11):e0140127. doi: 10.1371/journal.pone.0140127 (PMC4633060; doi:10.1371/journal.pone.0140127)
Supplement: S1 Code — (ZIP) [file pone.0140127.s003.zip › S1Code/PowerAnalysis_norm.R]

#Power analysis: normal distribution
source("mpc.R")
source("Aic_cont.R")

#continuous empirical data
nc<-c(51,33,38,23,14,16,8,20,8,9,3,19,13,12,126,23,91)#sample sizes
mc<-c(3983,4658,2637,2591,2083,2017,1884,4040,4757,1527,2375,3200,2883,2907,20205,7674,6005)#normal mean values
sdc<-c(4462,5228,1919,1864,1983,1098,906,4702,6485,1362,1769,2727,2933,3051,55992,6447,11561)#normal standard deviation values

count_norm<-0
count_exp<-0
count_ln<-0
count_pl<-0
count_plt<-0
count_none<-0
iterations<-0

for (i in 1:100){
z<-sample(1,c(1:9))
ss<-sample(nc,1)
x<-c()
while(ss>0){ #while ensures no zero values
  xt<-rnorm(1,mean=mc[z],sd=sdc[z])
  if (xt>0){
    x<-c(x,xt)
    ss<-ss-1
    }
  }
t<-mpc(x)$plausible

if(any(t=="normal")){count_norm<-count_norm+1}
if(any(t=="exponential")){count_exp<-count_exp+1}
if(any(t=="lognormal")){count_ln<-count_ln+1}
if(any(t=="power law")){count_pl<-count_pl+1}
if(any(t=="power-law tail")){count_plt<-count_plt+1}
if(length(t)==0){count_none<-count_none+1}

t<-t[!t=="power-law tail"] #removes power-law tail if present for use in Aic analysis

if (length(t)>1){
  a<-Aic_cont(x, models=t)
  if(any(t=="normal")){if(a$norm.w<=0.1){count_norm<-count_norm-1}}
  if(any(t=="exponential")){if(a$exp.w<=0.1){count_exp<-count_exp-1}}
  if(any(t=="lognormal")){if(a$ln.w<=0.1){count_ln<-count_ln-1}}
  if(any(t=="power law")){if(a$pl.w<=0.1){count_pl<-count_pl-1}}
  }
iterations<-iterations + 1
print(iterations)
}
list(
normal=count_norm, 
exponential=count_exp,
lognormal=count_ln,
"power law"=count_pl,
"power-law tail"=count_plt,
none=count_none,
iterations=iterations)
