# Supplementary material for: Settlement-Size Scaling among Prehistoric Hunter-Gatherer Settlement Systems in the New World
Source: PLoS One. 2015 Nov 4;10(11):e0140127. doi: 10.1371/journal.pone.0140127 (PMC4633060; doi:10.1371/journal.pone.0140127)
Supplement: S1 Code — (ZIP) [file pone.0140127.s003.zip › S1Code/PowerAnalysis_exp.R]

#Power analysis: exponential distribution
source("mpc.R")
source("Aic_cont.R")

#continuous empirical data
nc<-c(51,33,38,23,14,16,8,20,8,9,3,19,13,12,126,23,91)#sample sizes
rc<-c(2.51E-4,2.15E-4,3.79E-4,3.86E-4,4.80E-4,4.96E-4,5.3E-4,2.48E-4,2.10E-4,6.55E-4,4.21E-4,3.12E-4,3.47E-4,3.44E-4,4.95E-5,1.30E-4,1.67E-4)#exponential rate values

count_norm<-0
count_exp<-0
count_ln<-0
count_pl<-0
count_plt<-0
count_none<-0
iterations<-0

for (i in 1:100){
x<-rexp(sample(nc,1),rate=sample(rc,1))
t<-mpc(x)$plausible

if(any(t=="normal")){count_norm<-count_norm+1}
if(any(t=="exponential")){count_exp<-count_exp+1}
if(any(t=="lognormal")){count_ln<-count_ln+1}
if(any(t=="power law")){count_pl<-count_pl+1}
if(any(t=="power-law tail")){count_plt<-count_plt+1}
if(length(t)==0){count_none<-count_none+1}

t<-t[!t=="power-law tail"] #removes power-law tail if present for use in Aic analysis

if (length(t)>1){
  a<-Aic_cont(x, models=t)
  if(any(t=="normal")){if(a$norm.w<=0.1){count_norm<-count_norm-1}}
  if(any(t=="exponential")){if(a$exp.w<=0.1){count_exp<-count_exp-1}}
  if(any(t=="lognormal")){if(a$ln.w<=0.1){count_ln<-count_ln-1}}
  if(any(t=="power law")){if(a$pl.w<=0.1){count_pl<-count_pl-1}}
  }
iterations<-iterations + 1
print(iterations)
}
list(
normal=count_norm, 
exponential=count_exp,
lognormal=count_ln,
"power law"=count_pl,
"power-law tail"=count_plt,
none=count_none,
iterations=iterations)
