# Supplementary material for: Settlement-Size Scaling among Prehistoric Hunter-Gatherer Settlement Systems in the New World
Source: PLoS One. 2015 Nov 4;10(11):e0140127. doi: 10.1371/journal.pone.0140127 (PMC4633060; doi:10.1371/journal.pone.0140127)
Supplement: S1 Code — (ZIP) [file pone.0140127.s003.zip › S1Code/mpd.R]

#Model Plausibility for Discrete Distributions
#by Randy Haas

source("mleKSPois.R")
source("mleKSgeom.R")
source("mleKSpld.R")
source("mleKSpldt.R")

mpd<-function(x){
plausible<-c()

a<-mleKSPois(x)
b<-mleKSgeom(x)
c<-mleKSpld(x)
d<-mleKSpldt(x)

#generate list of plausible models that can be passed to Aic_disc
if (a$p>0.1) plausible<-c(plausible,"Poisson")
if (b$p>0.1) plausible<-c(plausible,"geometric")
if (c$p>0.1) plausible<-c(plausible,"power law")
if (d$p>0.1 & d$alpha > 1 & d$alpha < 3) plausible<-c(plausible,"power-law tail")

#show results of Poisson fit
cat("Poisson", '\n',
"n: ", a$n, '\n',
"sum: ", a$s,'\n',
"lambda: ", a$lambda, '\n',
"D: ", a$D, '\n',
"p: ", a$p, '\n')
#show results of geometric fit
cat("geometric", '\n',
"n: ", b$n, '\n',
"sum: ", b$s,'\n',
"prob: ", b$prob, '\n',
"D: ", b$D, '\n',
"p: ", b$p, '\n')
#show results of power-law fit
cat("power law", '\n',
"n: ", c$n, '\n',
"sum: ", c$s,'\n',
"alpha: ", c$alpha, '\n',
"xmin: ", c$xmin, '\n',
"D: ", c$D, '\n',
"p: ", c$p, '\n')
#show results of power-law tail fit
cat("power-law tail", '\n',
"n: ", d$n, '\n',
"sum: ", d$s,'\n',
"alpha: ", d$alpha, '\n',
"xmin: ", d$xmin, '\n',
"D: ", d$D, '\n',
"p: ", d$p, '\n')

return(list(plausible=plausible))
}
