# Supplementary material for: Settlement-Size Scaling among Prehistoric Hunter-Gatherer Settlement Systems in the New World
Source: PLoS One. 2015 Nov 4;10(11):e0140127. doi: 10.1371/journal.pone.0140127 (PMC4633060; doi:10.1371/journal.pone.0140127)
Supplement: S1 Code — (ZIP) [file pone.0140127.s003.zip › S1Code/mpc.R]

#Model Plausibility for Continuous Distributions
#by Randy Haas

source("mleKSnorm.R")
source("mleKSexp.R")
source("mleKSlnorm.R")
source("mleKSplc.R")
source("mleKSplct.R")

mpc<-function(x){
plausible<-c()

a<-mleKSnorm(x)
b<-mleKSexp(x)
c<-mleKSlnorm(x)
d<-mleKSplc(x)
e<-mleKSplct(x)

#generate list of plausible models that can be passed to Aic_disc
if (a$p>=0.1) plausible<-c(plausible,"normal")
if (b$p>=0.1) plausible<-c(plausible,"exponential")
if (c$p>=0.1) plausible<-c(plausible,"lognormal")
if (d$p>=0.1) plausible<-c(plausible,"power law")
if (e$p>=0.1 & e$alpha > 1 & e$alpha < 3) plausible<-c(plausible,"power-law tail")

#show results of normal fit
cat("normal", '\n',
"n: ", a$n, '\n',
"sum: ", a$s,'\n',
"mean: ", a$mean, '\n',
"sd: ", a$sd, '\n',
"D: ", a$D, '\n',
"p: ", a$p, '\n')
#show results of exponential fit
cat("exponential", '\n',
"n: ", b$n, '\n',
"sum: ", b$s,'\n',
"rate: ", b$rate, '\n',
"D: ", b$D, '\n',
"p: ", b$p, '\n')
#show results of lognormal fit
cat("lognormal", '\n',
"n: ", c$n, '\n',
"sum: ", c$s,'\n',
"meanlog: ", c$meanlog, '\n',
"sdlog: ", c$sdlog, '\n',
"D: ", c$D, '\n',
"p: ", c$p, '\n')
#show results of power-law fit
cat("power law", '\n',
"n: ", d$n, '\n',
"sum: ", d$s,'\n',
"alpha: ", d$alpha, '\n',
"xmin: ", d$xmin, '\n',
"D: ", d$D, '\n',
"p: ", d$p, '\n')
#show results of power-law tail fit
cat("power-law tail", '\n',
"n: ", e$n, '\n',
"sum: ", e$s,'\n',
"alpha: ", e$alpha, '\n',
"xmin: ", e$xmin, '\n',
"D: ", e$D, '\n',
"p: ", e$p, '\n','\n')

return(list(plausible=plausible))
}
