# Supplementary material for: Settlement-Size Scaling among Prehistoric Hunter-Gatherer Settlement Systems in the New World
Source: PLoS One. 2015 Nov 4;10(11):e0140127. doi: 10.1371/journal.pone.0140127 (PMC4633060; doi:10.1371/journal.pone.0140127)
Supplement: S1 Code — (ZIP) [file pone.0140127.s003.zip › S1Code/mleKSpldt.R]

library(poweRlaw)#probability and random distribution functions for power laws

mleKSpldt<-function(x){

#ensure that all values are considered if zeros present
adj=F
if (min(x)==0){
x<-x+1
adj=T
warning("Zero values present. Data + 1 for calculations.")
}

#power-law fit with xmin computed, i.e., upper tail
xp<-displ$new(x)
params<-estimate_xmin(xp)
xp$setXmin(params$xmin)
xp$setPars(params$pars)
p<-bootstrap_p(xp)$p
loglik<-dist_ll(xp)

xmin<-ifelse(adj==F, params$xmin, params$xmin-1)
s<-ifelse(adj==F, sum(x[x>=params$xmin]), sum(x[x>=params$xmin]-1))

return(list(
alpha=params$pars,
xmin=xmin, 
n=length(x[x>=params$xmin]),
s=s,
D=params$KS, 
p=p, 
loglik=loglik))
}

#Monte Carlo plausibility test following
#Clauset A, Shalizi CR and Newman MEJ 
#(2009) Power-law distributions in empirical data. 
#SIAM Rev Soc Ind Appl Math 51: 1�43.
