# Supplementary material for: Settlement-Size Scaling among Prehistoric Hunter-Gatherer Settlement Systems in the New World
Source: PLoS One. 2015 Nov 4;10(11):e0140127. doi: 10.1371/journal.pone.0140127 (PMC4633060; doi:10.1371/journal.pone.0140127)
Supplement: S1 Code — (ZIP) [file pone.0140127.s003.zip › S1Code/mleKSplc.R]

library(poweRlaw)#probability and random distribution functions for power laws

mleKSplc<-function(x){

#power law fit to all data (not just tail)

xp<-conpl$new(x)
xp$setXmin(min(x))
params<-estimate_pars(xp)
xp$setPars(params$pars)
D=get_KS_statistic(xp)
p<-bootstrap_p(xp, xmins=c(min(x),min(x),min(x)))$p  #default xmin is computed, therefore only calculating for tail.  To calculate for whole distribution, we have to trick it by specifying xmins.
loglik<-dist_ll(xp)

return(list(
alpha=params$pars,
xmin=xp$xmin, 
n=xp$internal$n,
s=sum(x),
D=D, 
p=p, 
loglik=loglik))
}


#Monte Carlo plausibility test following
#Clauset A, Shalizi CR and Newman MEJ 
#(2009) Power-law distributions in empirical data. 
#SIAM Rev Soc Ind Appl Math 51: 1�43.
