# Supplementary material for: Settlement-Size Scaling among Prehistoric Hunter-Gatherer Settlement Systems in the New World
Source: PLoS One. 2015 Nov 4;10(11):e0140127. doi: 10.1371/journal.pone.0140127 (PMC4633060; doi:10.1371/journal.pone.0140127)
Supplement: S1 Code — (ZIP) [file pone.0140127.s003.zip › S1Code/mleKSnorm.R]

library(MASS)

mleKSnorm = function(x, limit=2500) {

mle<-fitdistr(x, "normal")
d<-ks.test(x, "pnorm", mean = mle$estimate["mean"], sd = mle$estimate["sd"])$stat

# compute p-value using synthetic data
count<-0
for (i in 1:limit) {
  syn<-rnorm(length(x), mean = mle$estimate["mean"], sd = mle$estimate["sd"])
  synmle<-fitdistr(syn, "normal")
  synd<-ks.test(syn, "pnorm", mean = synmle$estimate["mean"], sd = synmle$estimate["sd"])$stat
  if(synd >= d) {count = count + 1}
  }
return(list(
n=length(x),
s=sum(x),
mean=as.double(mle$estimate["mean"]), 
sd=as.double(mle$estimate["sd"]),
D=as.double(d), 
p=count/limit, 
loglik=mle$loglik))
}

#Monte Carlo plausibility test following
#Clauset A, Shalizi CR and Newman MEJ 
#(2009) Power-law distributions in empirical data. 
#SIAM Rev Soc Ind Appl Math 51: 1�43.

#programming assistance from Massimo Franeschet's website, 
#http://users.dimi.uniud.it/~massimo.franceschet/R/fit.html
