# Supplementary material for: Settlement-Size Scaling among Prehistoric Hunter-Gatherer Settlement Systems in the New World
Source: PLoS One. 2015 Nov 4;10(11):e0140127. doi: 10.1371/journal.pone.0140127 (PMC4633060; doi:10.1371/journal.pone.0140127)
Supplement: S1 Code — (ZIP) [file pone.0140127.s003.zip › S1Code/PowerLawTestLibrary.R]

#Power law test library for 
#Settlement-Size Scaling among Prehistoric Hunter-Gatherer Settlement Systems in the New World

#set working directory

#load model plausibility test for discrete data (mpd)
source("mpd.R")
#to use this function, call mpd(data)

#load model plausibility test for continuous data (mpc)
source("mpc.R")
#to use this function, call mpc(data)

#load AIC test for discrete data
source("Aic_disc.R")
#to use this function, call Aic_disc(data, models=c("Poisson","geometric","power law")))
#implausible models can be removed from the models list

#load AIC test for continuous data
source("Aic_cont.R")
#to use this function, call Aic_cont(data, models=c("normal","exponential","lognormal","power law"))
#implausible models can be removed from the models list
