# Supplementary material for: Settlement-Size Scaling among Prehistoric Hunter-Gatherer Settlement Systems in the New World
Source: PLoS One. 2015 Nov 4;10(11):e0140127. doi: 10.1371/journal.pone.0140127 (PMC4633060; doi:10.1371/journal.pone.0140127)
Supplement: S1 Code — (ZIP) [file pone.0140127.s003.zip › S1Code/Aic_disc.R]

#compute AIC values for discrete data vector
#by Randy Haas
#Following the method of Edwards et al. (2007)
#Edwards AM, Phillips RA, Watkins NW, Freeman MP, Murphy EJ, Afanasyev V, Buldyrev SV, da Luz MGE, Raposo EP, Stanley HE and Viswanathan GM 
#(2007) Revisiting levy flight search patterns of wandering albatrosses, bumblebees and deer. 
#Nature 449(7165): 1044�1048.

library(poweRlaw)
library(MASS)

Aic_disc <- function(x, models=c("Poisson","geometric","power law"), xmin=NULL){ #can specify an xmin parameter for power law tail.

#Prevent error in powerlaw fitting if xmin is zero and ensure all cases are kept
if (is.null(xmin)){
  ifelse (min(x)==0, (x<-x+1)&(xmin<-1), xmin<-min(x))
}

#compute Aic list for models
aics<-c()
models2<-c()
if(any(models=="Poisson")){
  models2<-c(models2,"Poisson")
  #models2 ensures correct ordering of the output
  p<-fitdistr(x,"Poisson")
  aicp<-AIC(p)
  aics<-c(aics, aicp)
}
if(any(models=="geometric")){
  models2<-c(models2,"geometric")
  g<-fitdistr(x,"geometric")
  aicg<-AIC(g)
  aics<-c(aics, aicg)
}
if(any(models=="power law")){
  models2<-c(models2,"power law")
  pl<-displ$new(x)
  pl$setXmin(min(x))
  pl$setPars(estimate_pars(pl)$pars)
  aicpl<- -2*dist_ll(pl)+2*1
  aics<-c(aics, aicpl)
}

#compute Aic weights list
aic_min<-min(aics)
aic_count<-length(aics)
sv<-c()
if(any(models=="Poisson")){
  dp<-exp(1)^(-(aicp-aic_min)/aic_count)
  sv<-c(sv,dp)
}
if(any(models=="geometric")){
  dg<-exp(1)^(-(aicg-aic_min)/aic_count)
  sv<-c(sv,dg)
}
if(any(models=="power law")){
  dpl<-exp(1)^(-(aicpl-aic_min)/aic_count)
  sv<-c(sv,dpl)
}
s<-sum(sv)
weights<-c()
weight_list<-list()

if(any(models=="Poisson")){
  wp<-dp/s
  weights<-c(weights,wp)
  weight_list<-c(weight_list,"Pois.w"=wp)
}
if(any(models=="geometric")){
  wg<-dg/s
  weights<-c(weights,wg)
  weight_list<-c(weight_list,"geom.w"=wg)
}
if(any(models=="power law")){
  wpl<-dpl/s
  weights<-c(weights, wpl)
  weight_list<-c(weight_list,"pl.w"=wpl)
}

model=models2
aic=round(aics,1)
weight=round(weights,2)

print(data.frame(model,aic,weight))
cat('\n')
return(weight_list)
  
}
