# Supplementary material for: Settlement-Size Scaling among Prehistoric Hunter-Gatherer Settlement Systems in the New World
Source: PLoS One. 2015 Nov 4;10(11):e0140127. doi: 10.1371/journal.pone.0140127 (PMC4633060; doi:10.1371/journal.pone.0140127)
Supplement: S1 Code — (ZIP) [file pone.0140127.s003.zip › S1Code/Aic_cont.R]

#compute AIC values for continuous data vector
#by Randy Haas
#Following the method of Edwards et al. (2007)
#Edwards AM, Phillips RA, Watkins NW, Freeman MP, Murphy EJ, Afanasyev V, Buldyrev SV, da Luz MGE, Raposo EP, Stanley HE and Viswanathan GM 
#(2007) Revisiting levy flight search patterns of wandering albatrosses, bumblebees and deer. 
#Nature 449(7165): 1044�1048.

library(MASS)
library(poweRlaw)

Aic_cont <- function (x, models=c("normal","exponential","lognormal","power law"), xmin=min(x)){ #can specify an xmin parameter for power law tail.

#compute Aic list for models
aics<-c()
models2<-c()
if(any(models=="normal")){
  models2<-c(models2,"normal") 
  #models2 ensures correct ordering of the output
  n<-fitdistr(x,"normal")
  aicn<-AIC(n)
  aics<-c(aics,aicn)
}  
if(any(models=="exponential")){
  models2<-c(models2,"exponential")
  e<-fitdistr(x,"exponential")
  aice<-AIC(e)
  aics<-c(aics,aice)
}
if(any(models=="lognormal"|models=="log-normal")){
  models2<-c(models2,"lognormal")
  l<-fitdistr(x,"lognormal")
  aicl<-AIC(l)
  aics<-c(aics,aicl)
}
if(any(models=="power law")){
  models2<-c(models2,"power law")
  pl<-conpl$new(x)
  pl$setXmin(min(x))
  pl$setPars(estimate_pars(pl)$pars)
  aicpl<- -2*dist_ll(pl)+2*1
  aics<-c(aics, aicpl)
}

#compute Aic weights list
aic_min<-min(aics)
aic_count<-length(aics)
sv<-c()
if(any(models=="normal")){
  dn<-exp(1)^(-(aicn-aic_min)/aic_count)
  sv<-c(sv,dn)
}
if(any(models=="exponential")){
  de<-exp(1)^(-(aice-aic_min)/aic_count)
  sv<-c(sv,de)
}
if(any(models=="lognormal"|models=="log-normal")){
  dl<-exp(1)^(-(aicl-aic_min)/aic_count)
  sv<-c(sv,dl)
}
if(any(models=="power law")){
  dpl<-exp(1)^(-(aicpl-aic_min)/aic_count)
  sv<-c(sv,dpl)
}
s<-sum(sv)
weights<-c()
weight_list<-list()

if(any(models=="normal")){
  wn<-dn/s
  weights<-c(weights,wn)
  weight_list<-c(weight_list,"norm.w"=wn)
}
if(any(models=="exponential")){
  we<-de/s
  weights<-c(weights,we)
  weight_list<-c(weight_list,"exp.w"=we)
}
if(any(models=="lognormal"|models=="log-normal")){
  wl<-dl/s
  weights<-c(weights,wl)
  weight_list<-c(weight_list,"ln.w"=wl)
}
if(any(models=="power law")){
  wpl<-dpl/s
  weights<-c(weights,wpl)
  weight_list<-c(weight_list,"pl.w"=wpl)
}
model=models2
aic=round(aics,1)
weight=round(weights,2)

print(data.frame(model,aic,weight))
cat('\n')
return(weight_list)
}
